# Supplementary material for: Analysis of Differentiated Chemical Components between Zijuan Purple Tea and Yunkang Green Tea by UHPLC-Orbitrap-MS/MS Combined with Chemometrics
Source: Foods. 2021 May 12;10(5):1070. doi: 10.3390/foods10051070 (PMC8151513; doi:10.3390/foods10051070)
Supplement: Supplementary file 1 [file foods-10-01070-s001.zip]

Archive with 1 entries (1 files):
- foods-1175896-supplementary.pdf
